# Supplementary material for: Long-Term Antimicrobial Performance of Textiles Coated with ZnO and TiO2 Nanoparticles in a Tropical Climate
Source: J Funct Biomater. 2022 Nov 9;13(4):233. doi: 10.3390/jfb13040233 (PMC9680289; doi:10.3390/jfb13040233)
Supplement: Supplementary file 1 [file jfb-13-00233-s001.zip]

Archive with 1 entries (1 files):
- jfb-2002354-supplementary.pdf
